# Supplementary material for: Activation of AMPD2 drives metabolic dysregulation and liver disease in mice with hereditary fructose intolerance
Source: Commun Biol. 2024 Jul 11;7:849. doi: 10.1038/s42003-024-06539-1 (PMC11239681; doi:10.1038/s42003-024-06539-1)
Supplement: Supplementary file 4 — Supplementary Data [file 42003_2024_6539_MOESM4_ESM.xlsx]

## Sheet: Figure 1
Figure 1C Phosphate (nmol/mg)
aldob (+/+)	aldob (+/+) + F	aldob (-/-)	aldob (-/-) + F
72.6	43.3	50.1	25.1
61.6	50.1	42.3	30.3
59.8	41.1	37.6	11.2
89.5	49.6	33.5	12.6
66.2	43.2	32.2	18.6
69.9	56.3	40.8	21.1
Figure 1D AMPD activity (umol ammonia/min/mg)
aldob (+/+)	aldob (+/+) + F	aldob (-/-)	aldob (-/-) + F
7.8	16.2	18.7	53.7
10.1	9.6	19.2	46.6
12.2	13.3	21.1	40.8
6.7	10.6	13.7	41.3
6.5	15.2	14.5	32.1
7.1	11.2	20.2	36.6
Figure 1E ATP, ADP, AMP (nmol/mg)
ATP				ADP				AMP
aldob (+/+)	aldob (+/+) + F	aldob (-/-)	aldob (-/-) + F	aldob (+/+)	aldob (+/+) + F	aldob (-/-)	aldob (-/-) + F	aldob (+/+)	aldob (+/+) + F	aldob (-/-)	aldob (-/-) + F
78.23	50.24	42.63	29.31	6.9	7.1	4.2	2.6	3.1	3.6	2.1	0.4
90.71	52.31	36.66	23.88	7.2	7	2.9	3	3	3.5	2	0.1
46.41	56.78	47.61	21.45	7	4.8	4.7	3.1	2.6	3.6	1.4	0.4
68.04	65.64	51.67	42.31	6.4	4.3	5.5	4.3	4	3	1.1	0.3
103.11	77.46	89.26	41.6	4.9	5.9	5.3	4.2	4.2	2.9	0.8	0.1
122.17	101.21	66.9	36.74	6.9	5.6	5	5	4.6	2.7	1	0.2
Figure 1F Energy Charge
aldob (+/+)	aldob (+/+) + F	aldob (-/-)	aldob (-/-) + F
0.950379	0.882208	0.864326	0.819899
0.934132	0.888	0.849462	0.791045
0.942235	0.906832	0.891697	0.795918
0.947977	0.928769	0.911664	0.895538
0.940678	0.931818	0.940184	0.88253
0.9397	0.920635	0.925976	0.875846
Figure 1G AMP/ATP ratio
aldob (+/+)	aldob (+/+) + F	aldob (-/-)	aldob (-/-) + F
0.0396267	0.0716561	0.0492611	0.0136472
0.0330724	0.0669088	0.0545554	0.0041876
0.0560224	0.0634026	0.0294056	0.018648
0.0587889	0.0457038	0.0212889	0.00709052
0.0407332	0.0374387	0.00896258	0.00240385
0.0376525	0.0266772	0.0149477	0.00544366
Figure 1L Triglycerides (mg/dl)
aldob (+/+)	aldob (+/+) + F	aldob (-/-)	aldob (-/-) + F
0.5	0.4	1.9	6.8
0.2	0.2	3.5	7.1
0.1	0.5	2.7	5.9
0.6	0.5	2.9	4.9
0.3	0.4	2.2	6.9
0.3	0.3	3.1	8.8

## Sheet: Figure 2
Figure 2B IMP (nmol/mg)
aldob (+/+)	aldob (-/-)	aldob(-/-)/ampd2 (+/-)	aldob(-/-)/ampd2 (-/-)
0.5	0.4	1.9	6.8
0.2	0.2	3.5	7.1
0.1	0.5	2.7	5.9
0.6	0.5	2.9	4.9
0.3	0.4	2.2	6.9
0.3	0.3	3.1	8.8
Figure 2C AMP/ IMP ratio
aldob (+/+)	aldob (-/-)	aldob(-/-)/ampd2 (+/-)	aldob(-/-)/ampd2 (-/-)
0.861111	0.33871	38.223	95.833
0.625	0.338983	15.775	160.55
0.83871	0.25	11.5	130.5
1.25	0.268293	8.33333	256.667
1.44828	0.186047	9.83333	144.66
1.15	0.416667	9.366	66.83
Figure 2D Energy Charge
aldob (+/+)	aldob (-/-)	aldob(-/-)/ampd2 (+/-)	aldob(-/-)/ampd2 (-/-)
0.933163	0.844048	0.912667	0.930207
0.932099	0.857143	0.913386	0.938066
0.941683	0.894097	0.904088	0.933107
0.935943	0.894737	0.880795	0.91958
0.940678	0.867265	0.910256	0.921515
0.9397	0.880741	0.878947	0.91785
Figure 2E AMP/ATP ratio
aldob (+/+)	aldob (-/-)	aldob(-/-)/ampd2 (+/-)	aldob(-/-)/ampd2 (-/-)
0.0352273	0.065625	0.0584615	0.0853658
0.0344828	0.0555556	0.0681818	0.0533333
0.0273684	0.0291667	0.0851852	0.0493671
0.0392157	0.0189655	0.1	0.101316
0.0407767	0.0131147	0.0907692	0.0888889
0.0377049	0.0178571	0.114545	0.0758621
Figure 2H Glycogen (mg/g)
aldob (+/+)	aldob (-/-)	aldob(-/-)/ampd2 (+/-)	aldob(-/-)/ampd2 (-/-)
2.52	21.11	7.52	5.88
2.67	11.52	7.33	6.11
2.77	16.76	3.94	2.46
3.63	13.64	6.96	2.7
1.79	18.24	6.93	5.29
3.61	15.7	4.92	4.38
Figure 2I Triglyceride (g/g)
aldob (+/+)	aldob (-/-)	aldob(-/-)/ampd2 (+/-)	aldob(-/-)/ampd2 (-/-)
0.53	1.32	1.2	0.63
0.56	2.85	0.82	0.36
0.49	2.55	0.75	0.55
0.42	1.63	0.84	0.64
0.31	1.78	1.06	0.49
0.66	2.3	0.66	0.51
Figure 2L Hydroxyproline (ug/g)
aldob (+/+)	aldob (-/-)	aldob(-/-)/ampd2 (+/-)	aldob(-/-)/ampd2 (-/-)
42	399	110	81
56	296	65	42
38	515	123	69
112	410	112	78
61	399	73	56
68	455	70	43
Figure 2M Liver Injury Score
aldob (+/+)	aldob (-/-)	aldob(-/-)/ampd2 (+/-)	aldob(-/-)/ampd2 (-/-)
0	18.5	3.5	0
0	17	4.5	0
0	15.5	5	0.5
0.5	14.5	2.5	1
0.5	18	2	1
1	16	3	0.5
Figure 2N Top ALT (U/L)
aldob (+/+)	aldob (-/-)	aldob(-/-)/ampd2 (+/-)	aldob(-/-)/ampd2 (-/-)
34	85	36	30
32	78	42	14
21	110	55	29
26	102	46	28
16	90	56	26
41	89	41	33
Figure 2N botom AST (U/L)
aldob (+/+)	aldob (-/-)	aldob(-/-)/ampd2 (+/-)	aldob(-/-)/ampd2 (-/-)
42	455	102	86
60	276	88	81
58	333	68	65
36	296	72	60
55	412	56	59
31	356	66	49

## Sheet: Figure 3
Figure 3A Fructose, Sucrose, HFCS intake (ml.mouse/day)
Fructose			Sucrose			HFCS
aldob (+/+)	aldob (-/-)	aldob(-/-)/ampd2 (-/-)	aldob (+/+)	aldob (-/-)	aldob(-/-)/ampd2 (-/-)	aldob (+/+)	aldob (-/-)	aldob(-/-)/ampd2 (-/-)
5.6	0	1.9	8.6	0.1	3.4	12.3	0	2.3
5.9	0.1	2.3	7.7	0.2	3.6	14.4	0.1	3.3
6.1	0.3	2.2	6.7	0.3	4.1	13.8	0.1	2.1
4.6	0.2	1.8	7.5	0.2	2.7	12.6	0.2	1.7
3.9	0	3	5.9	0.1	2.9	11.7	0.1	3.2
4.4	0.1	2.7	8.2	0.4	4.6	10.9	0	3.3
Figure 3B Chow Intake (g/day)
aldob (+/+)	aldob (+/+)	aldob (-/-)	aldob (-/-)	aldob(-/-)/ampd2 (-/-)	aldob(-/-)/ampd2 (-/-)
Sucrose free	1% Fructose	Sucrose free	1% Fructose	Sucrose free	1% Fructose
3	3.2	2.7	0.7	3.3	1.9
3	3.2	3.1	1.1	3.1	1.5
3.1	3.3	2.9	1.3	3	2.4
3.2	3	3.3	0.6	3	2.3
3.3	3.1	3.3	1.4	3.3	2
3.3	3.4	3	1.3	2.9	2.1
Figure 3C Body Weight (g)
aldob (+/+)							aldob (-/-)						aldob(-/-)/ampd2 (-/-)
1% Fructose							1% Fructose						1% Fructose
Time (weeks)	mouse 1	mouse 2	mouse 3	mouse 4	mouse 5	mouse 6	mouse 1	mouse 2	mouse 3	mouse 4	mouse 5	mouse 6	mouse 1	mouse 2	mouse 3	mouse 4	mouse 5	mouse 6
0	24.5	24.3	25.6	25.2	23.4	23.8	23.8	23.4	25	24.6	22.6	23.1	24.3	23.8	25.3	25	24.4	23.4
1	24.9	24.7	25.9	25.7	24	24.2	23.9	23.7	25.3	24.9	22.6	23.1	24.7	24.2	25.6	25.3	23.8	23.9
2	25.6	25.4	26.7	26.6	24.4	24.8	24.6	24.1	25.7	25.4	23.5	24	25.1	24.6	26.1	25.8	24	24.4
3	26.1	25.9	27.3	27	25	25.8	25.2	24.9	26.2	25.7	24.2	24.5	25.5	25.3	26.6	26.4	24.7	24.4
4	27	26.8	28.3	27.6	25.7	26.4	24.9	24	26.1	26	25.3	23.8	25.7	25.5	26.9	26.5	24.5	24.8
5	27.5	27.4	29.2	28.6	26.3	26.9	24.6	24.1	25.4	25.2	24.7	23.8	26	25.5	27.2	26.9	24.8	25.5
6	28.2	27.7	29.3	28.9	27.1	27.7	23.8	23.2	24.5	24.3	24	23.1	26.4	26.5	27.5	27.1	25.3	25.9
7	28.9	28.6	29.9	29.6	27.9	28.3	23.7	23.2	24.3	23.9	23.6	23.1	26.9	26.4	27.8	27.5	25.9	26.4
8	28.8	28.8	29.8	29.3	27.9	28.5	23.3	22.6	24	23.8	23.7	23	27.1	26.9	28.1	27.7	26.2	26.4
Figure 3D Body Weight Change (%)
aldob (+/+)							aldob (-/-)						aldob(-/-)/ampd2 (-/-)
1% Fructose							1% Fructose						1% Fructose
Time (weeks)	mouse 1	mouse 2	mouse 3	mouse 4	mouse 5	mouse 6	mouse 1	mouse 2	mouse 3	mouse 4	mouse 5	mouse 6	mouse 1	mouse 2	mouse 3	mouse 4	mouse 5	mouse 6
	17.551	18.5185	16.4062	16.2698	19.2308	19.7479	-2.10084	-3.4188	-4	-3.25203	4.86726	-0.4329	11.5226	13.0252	11.0672	10.8	7.37705	12.8205
Figure 3E Uric Acid (mg/dl)
aldob (+/+)	aldob (-/-)	aldob(-/-)/ampd2 (-/-)
1% Fructose	1% Fructose	1% Fructose
0.75	4.61	1.42
0.53	3.99	2.96
0.23	6.16	2.14
0.6	6.06	1.28
0.67	3.91	1.27
0.78	5.51	2.37
Figure 3F Uric Acid Fractional Excretion
aldob (+/+)	aldob (-/-)	aldob(-/-)/ampd2 (-/-)
1% Fructose	1% Fructose	1% Fructose
1.44	17.85	4.99
2.74	16.73	6.27
3.36	15.3	6.97
2.62	21.24	5.23
4.92	23.75	6.78
4.38	22.61	10.51
Figure 3G Phosphate Fractional Excretion
aldob (+/+)	aldob (-/-)	aldob(-/-)/ampd2 (-/-)
1% Fructose	1% Fructose	1% Fructose
1.16	17.51	6.33
1.33	25.42	10.1
2.44	21.21	12.36
2.24	16.67	8.56
3.59	12.47	5.85
3.04	16.45	5.66
Figure 3H Glucose (mg/ml)
aldob (+/+)	aldob (-/-)	aldob(-/-)/ampd2 (-/-)
1% Fructose	1% Fructose	1% Fructose
0.16	0.62	0.08
0.06	1.35	0.18
0.08	0.91	0.22
0.01	0.95	0.27
0.01	1.15	0.26
0.02	1.23	0.16

## Sheet: Figure 4
Figure 4B Uric Acid (mg/dl)
aldob (+/+)	aldob (+/+)	aldob (+/+)	aldob (+/+)
Sucrose free	1% Fructose	Sucrose free +OxAc	1% Fructose + OxAc
1.25	7.99	3.55	12.95
1.66	5.85	3.89	13.75
2.13	4.19	4.13	15.33
2.25	3.66	4.26	11.46
2.35	5.6	3.66	9.85
1.66	4.85	4.75	8.98
Figure 4C Body Weight (g)
aldob (+/+)							aldob (+/+)						aldob (+/+)						aldob (+/+)
Sucrose free							1% Fructose						Sucrose free +OxAc						1% Fructose + OxAc
Time (weeks)	mouse 1	mouse 2	mouse 3	mouse 4	mouse 5	mouse 6	mouse 1	mouse 2	mouse 3	mouse 4	mouse 5	mouse 6	mouse 1	mouse 2	mouse 3	mouse 4	mouse 5	mouse 6	mouse 1	mouse 2	mouse 3	mouse 4	mouse 5	mouse 6
0	24.6	24.4	25.1	26	23.7	23.8	24.6	24.4	25.1	26	23.7	23.8	25.1	24.8	24.8	26.1	25.8	24.5	25.1	24.8	24.8	26.1	25.8	24.5
1	25.1	24.4	24.8	25.9	26.8	26.9	25.1	24.4	24.8	25.9	26.8	26.9	25.6	25.7	24.7	25.2	26.5	26.2	25.6	25.7	24.7	25.2	26.5	26.2
2	25.3	24.2	24.7	26	26.6	26.8	25.3	24.2	24.7	26	26.6	26.8	25.6	25.6	24.8	25	26.3	26.5	25.6	25.6	24.8	25	26.3	26.5
3	25.9	24.5	24.5	26.4	26.8	27.1	25.9	24.6	27	27.3	24.9	25.6	26	25.9	26.5	27.1	25.2	25.8	26	25.2	27	26.4	26.5	25
4	26.6	25	25.1	26.5	27.2	27.6	25.6	26.4	24.7	27.2	25.5	25.3	26.3	27.2	26.8	26.1	25.6	25.4	25.1	24.3	25.7	25.8	24.4	24.8
5	27.3	26	25.8	27.8	28	28.2	25.2	24.8	24.5	26	25.9	25.6	26.2	27.2	27	26.5	25.6	25.2	24.6	24	25.4	25.3	24.8	23.8
6	27.5	26.6	26.4	28	28.3	28.9	25.4	26	25.4	25.8	24.9	24.9	26.6	25.4	25.5	27.3	27.5	26.6	24.2	23.6	24.6	24.7	24	23.7
7	28	27	27.3	28.3	28.9	29.7	24.7	24.9	25.1	23.9	24.1	24.2	26.9	27.8	27.5	27	26	26.1	23.6	22.8	24.4	24.2	23.8	23
8	28.2	27.7	27.9	28.6	29.2	29.9	24.6	24.2	24.4	25	25.1	24.3	27.3	28.1	27.8	26.5	26.8	27	23	22.3	23.7	23.3	22.9	22.5
Figure 4E Uric Acid Fractional Excretion
aldob (+/+)	aldob (+/+)	aldob (+/+)	aldob (+/+)
Sucrose free	1% Fructose	Sucrose free +OxAc	1% Fructose + OxAc
1.09	13.66	8.95	23.9
2.15	12.63	11.82	28.83
2.42	14.25	13.56	19.92
3.15	13.75	16.66	24.75
3.58	16.7	14.6	26.49
4.05	14.66	13.99	23.5
Figure 4F Phosphate Fractional Excretion
aldob (+/+)	aldob (+/+)	aldob (+/+)	aldob (+/+)
Sucrose free	1% Fructose	Sucrose free +OxAc	1% Fructose + OxAc
0.88	9.9	4.63	16.86
0.86	8.95	7.1	19.99
1.36	11.86	4.25	25.15
1.33	12.66	5.8	23.55
1.93	13.5	6.77	21.25
2.25	14.56	2.83	18.93
Figure 4G Glucose (mg/ml)
aldob (+/+)	aldob (+/+)	aldob (+/+)	aldob (+/+)
Sucrose free	1% Fructose	Sucrose free +OxAc	1% Fructose + OxAc
0.08	0.45	0.07	2.29
0.06	0.83	0.08	2.43
0.15	1.05	0.22	2.29
0.15	0.91	0.33	1.76
0.25	1.23	0.45	1.66
0.29	1.03	0.55	1.48

## Sheet: Figure 5
Figure 5C Triglyceride (g/g)
aldob (-/-)	aldob (-/-)	aldob(-/-)/ampd2Fl/FlxAlbCre	aldob(-/-)/ampd2Fl/FlxAlbCre
Sucrose free	1% Fructose	Sucrose free	1% Fructose
0.45	3.85	0.2	0.7
1.33	3.73	0.3	1
0.63	5.16	0.6	0.3
0.76	2.99	0.4	0.4
1.75	3.66	0.6	0.6
1.25	4.3	0.5	1
Figure 5D Liver Injury Score
aldob (-/-)	aldob (-/-)	aldob(-/-)/ampd2Fl/FlxAlbCre	aldob(-/-)/ampd2Fl/FlxAlbCre
Sucrose free	1% Fructose	Sucrose free	1% Fructose
1	13	0	0.5
1	12.5	0	2
1.5	16.5	0.5	0.5
0.5	8.5	0	1.5
0.5	16	0.5	1
2	14.5	0.5	1
Figure 5E ALT (U/L)
aldob (-/-)	aldob (-/-)	aldob(-/-)/ampd2Fl/FlxAlbCre	aldob(-/-)/ampd2Fl/FlxAlbCre
Sucrose free	1% Fructose	Sucrose free	1% Fructose
45	122	23	42
65	146	32	44
35	155	42	36
55	137	45	61
60	97	35	56
25	115	27	51
Figure 5F Glycogen (mg/g)
aldob (-/-)	aldob (-/-)	aldob(-/-)/ampd2Fl/FlxAlbCre	aldob(-/-)/ampd2Fl/FlxAlbCre
Sucrose free	1% Fructose	Sucrose free	1% Fructose
7.75	16.99	4.33	2.83
12.15	17.98	2.95	4.25
4.63	17.75	6.05	12.25
5.66	15.66	6.65	5.75
10.09	23.25	7.05	11.15
8.25	18.2	5.83	6.99
Figure 5H Hydroxyproline (ug/g)
aldob (-/-)	aldob (-/-)	aldob(-/-)/ampd2Fl/FlxAlbCre	aldob(-/-)/ampd2Fl/FlxAlbCre
Sucrose free	1% Fructose	Sucrose free	1% Fructose
78	423	65	61
80	412	55	57
56	277	32	56
89	299	58	81
35	366	65	78
41	312	66	70

## Sheet: Figure 6
Figure 6A Fructose-1-phosphate (A.U.)
aldob (+/+)	aldob (+/+)	aldob (-/-)	aldob (-/-)	aldob(-/-)/ampd2(-/-)	aldob(-/-)/ampd2(-/-)
Vehicle	1.5 g/kg F	Vehicle	1.5 g/kg F	Vehicle	1.5 g/kg F
12.5798	110.214	123.429	1332.35	112.592	1212.58
21.429	102.231	134.582	1788.24	96.141	1405.3
20.0953	85.4982	112.424	1667.49	45.4805	1603.58
15.4729	86.429	90.9085	1512.05	32.7689	1221.58
13.4829	123.493	85.2347	1456.45	56.5729	1123.14
12.2125	120.123	133.749	1256.05	61.0589	1316.07
Figure 6B Glucose (%)
aldob (+/+)							aldob (-/-)						aldob(-/-)/ampd2(-/-)
1.5 g/kg F							1.5 g/kg F						1.5 g/kg F
Time (min)	mouse 1	mouse 2	mouse 3	mouse 4	mouse 5	mouse 6	mouse 1	mouse 2	mouse 3	mouse 4	mouse 5	mouse 6	mouse 1	mouse 2	mouse 3	mouse 4	mouse 5	mouse 6
0	100	103	100	99	97	98	100	101	104	98	96	99	100	98	104	102	93	95
15	98	99	98	102	100	97	85	85	90	79	82	83	87	96	94	89	79	78
30	95	100	98	91	93	95	58	64	65	68	48	51	61	63	54	65	55	69
60	99	102	104	95	94	96	35	36	41	39	29	26	41	40	44	42	37	36
90	102	105	100	100	98	96	23	32	34	19	21	18	35	32	33	37	40	31
120	103	106	107	99	98	101	15	21	23	9	12	13	22	27	24	15	18	21
